# Supplementary material for: The tailless Ortholog nhr-67 Regulates Patterning of Gene Expression and Morphogenesis in the C. elegans Vulva
Source: PLoS Genet. 2007 Apr 27;3(4):e69. doi: 10.1371/journal.pgen.0030069 (PMC1857733; doi:10.1371/journal.pgen.0030069)
Supplement: Table S1 — (51 KB XLS) [file pgen.0030069.st001.xls]

## Sheet: Sheet1
Supplemental Table 1: List of screened transcription factor RNAi clones
GENE	Coordinants
taf-4	I-1E17
lin-59	I-1H05
ZC123.3	I-1I01
ZC123.3	I-1I05
ZC123.3	I-1I07
pop-1	I-1K04
nhr-64	I-1M14
ceh-17	I-2A09
ceh-2	I-2HO8
lim-7	I-2L05
lin-35	I-2N15
nhr-2	I-2N21
F33D11.1	I-2P03
lpd-2	I-2P22
taf-11.2	I-3B21
let-381	I-3C19
hlh-2	I-3D23
unc-37	I-3E10
ZC328.2	I-3E21
nhr-23	I-3F11
R06C7.9	I-3H13
taf-5	I-3J16
che-1	I-3K15
unc-55	I-3L14
unc-55	I-3L18
T10B11.9	I-3M02
F57B10.1	I-3M11
sem-4	I-3O02
F22D6.2	I-3O20
C26C6.6	I-3P23
C36F7.1	I-4B02
ces-1	I-4C10
mef-2	I-4D05
ceh-8	I-4E11
tlf-1	I-4E14
F25H5.1	I-4F03
C03D6.5	I-4F24
C34B7.4	I-4G21
hlh-16	I-4I02
ceh-5	I-4J02
lin-41	I-4J11
D1081.2	I-4M01
ceh-6	I-4M15
nhr-62	I-4N02
nhr-62	I-4N04
nhr-49	I-4N14
nhr-69	I-4N18
R05D11.1	I-4O23
ahr-1	I-4P19
ahr-1	I-4P21
nhr-113	I-5B18
B0379.4a	I-5E11
fkh-10	I-5G15
aha-1	I-5I09
Y53H1A.2	I-5J09
lin-11	I-5K09
C34B2.4	I-5K14
daf-16	I-5M24
F45H11.1	I-5O01
mgl-2	I-5O07
F55A3.3	I-5O08
F55A3.3	I-5O14
nhr-74	I-5P17
nhr-77	I-6A16
M01E5.6	I-6B22
nhr-89	I-6E04
Y40B1A.4	I-6F02
K11D2.4	I-6G22
K08F8.2	I-6I16
nhr-82	I-6I17
F41D3.3	I-6I21
nhr-85	I-6J15
nhr-81	I-6O05
sur-2	I-7G14
ces-2	I-7M02
ZK337.2	I-7M08
Y65B4A.7	I-7P14
sop-3	I-8E05
sop-3	I-8G11
sop-3	I-8G19
sop-3	I-8G23
sop-3	I-8I11
C01B12.2	II-1A05
taf-6.1	II-1B18
mab-9	II-1C14
lin-42	II-1D18
nhl-3	II-1E24
ZK1240.1	II-2B09
ZK1240.3	II-2B13
F45C12.15	II-2E19
nhr-119	II-2F08
nhr-119	II-2F12
F42G2.6	II-2F13
nhr-88	II-2J14
nhr-88	II-2J16
nhr-88	II-2J20
B0281.3	II-2O24
C17A2.1	II-3D23
fkh-6	II-3F08
nhr-72	II-3F13
nhr-75	II-3H01
C49D10.9	II-3H07
T05C1.4	II-3H22
hlh-1	II-3J04
lin-31	II-3J21
tbx-18	II-3K10
C27D6.4	II-4A22
egl-44	II-4B10
hlh-25	II-4B13
hlh-26	II-4B15
hlh-27	II-4B19
C29H12.5	II-4H10
fkh-8	II-4H24
hlh-14	II-4J11
F10C1.5	II-4J17
tbx-35	II-4O24
tab-1	II-5A12
K06A1.1	II-5A17
egl-27	II-5A22
nhr-22	II-5A23
egl-27	II-5A24
lin-26	II-5B12
lir-1	II-5B14
lir-2	II-5B16
brf-1	II-5F13
nhr-21	II-5F23
ltd-1	II-5P20
F28C6.2	II-6C06
T22C8.5	II-6E08
hlh-3	II-6F03
T24H10.2	II-6F13
ceh-7	II-6G20
dpl-1	II-6H13
nhr-19	II-6J12
hlh-6	II-6J18
F49E12.6	II-6K03
T21B10.5	II-6O20
mab-3	II-6P10
Y53C12C.1	II-7A15
unc-130	II-7B04
C07E3.6	II-7C14
R06F6.6	II-7D05
mix-1	II-7D13
mix-1	II-7D19
unc-4	II-7E11
egl-43	II-7G07
ZK945.5	II-7K13
C09H10.6	II-7L11
pax-3	II-7M03
daf-19	II-7M11
lir-3	II-7N15
ref-1	II-7O13
sop-2	II-8A20
sop-2	II-8E04
lin-29	II-8G07
lin-29	II-8G15
zyx-1	II-8H13
Y38E10A.6	II-8M18
nhr-61	II-9E18
asc-1	II-9K18
nhr-80	III-1A07
nhr-6	III-1F16
sel-8	III-1F20
hlh-21	III-1G09
mxl-2	III-1G23
nhr-121	III-1H19
F56F11.3	III-1J15
lin-48	III-1J18
C44F1.2	III-1J24
C09F5.3	III-1M23
Y1A5A.1	III-2A03
C28A5.4	III-2A12
ceh-43	III-2A12
F56F3.4	III-2A24
arx-6	III-2B15
cnd-1	III-2B18
nhl-2	III-2F07
tbx-2	III-2N13
pal-1	III-2O04
R07E5.3	III-2O05
fkh-5	III-2O14
B0336.13	III-3A19
nhr-9	III-3B02
nhr-10	III-3D10
ceh-10	III-3E03
F28F5.3	III-3H13
C28H8.6	III-3I18
C28H8.9	III-3I19
C16A3.7	III-3K10
ceh-20	III-3N09
tbp-1	III-3N22
tbx-11	III-3O01
mls-1	III-4A01
lin-36	III-4A10
ceh-26	III-4A18
lin-39	III-4A21
ceh-13	III-4C05
F42H10.4	III-4D19
ncl-1	III-4G07
C06E1.8	III-4H13
ceh-16	III-4H21
egl-5	III-4I05
unc-86	III-4I08
mab-5	III-4I09
ceh-23	III-4I23
tbx-8	III-5F01
C44B9.4	III-5F02
tbx-9	III-5F09
vab-7	III-5F10
hlh-11	III-5K17
tra-1	III-5N20
hlh-4	III-5O11
tbx-33	III-6C21
taf-9	III-6D24
pie-1	III-6E08
tbx-38	III-6G07
tbx-33	III-6J06
dro-1	III-6J13
php-3	III-6M23
nob-1	III-6O01
Y75B8A.6	III-6O09
Y39A3CR.6	III-7I11
Y39A3CR.6	III-7I13
nhr-76	IV-1A08
nhr-41	IV-1B01
Y77E11A.6	IV-1D09
C09G12.1	IV-1H14
egl-18	IV-1H19
F52C12.4	IV-1J05
elt-6	IV-1J07
Y37E11B.1	IV-1J24
lin-1	IV-1N03
F53H1.4	IV-1O04
zag-1	IV-1P04
nhr-104	IV-2B09
W02C12.3	IV-2C11
F41H10.4	IV-2F20
pes-1	IV-2H21
K06B9.5	IV-2K15
fkh-7	IV-2L18
fkh-7	IV-2L20
skn-1	IV-2N18
nhr-78	IV-2O03
nhr-46	IV-2P24
C17H12.9	IV-3G22
nhr-8	IV-3J14
ZK381.5	IV-3M22
nhr-105	IV-3O12
B0496.7	IV-3P19
B0496.8	IV-3P21
eat-1	IV-4D11
eat-1	IV-4D13
F20D12.5	IV-4E09
D1046.2	IV-4F21
nhr-31	IV-4G11
C26B2.4	IV-4G13
hlh-12	IV-4G20
mes-6	IV-4I10
mes-6	IV-4I12
lin-49	IV-4I16
nhr-11	IV-4J17
nhr-66	IV-4M05
elt-1	IV-5A05
K01H12.1	IV-5C17
nhr-38	IV-5C21
nhr-100	IV-5E01
egl-38	IV-5E04
nhr-97	IV-5E11
mec-3	IV-5F05
Y5F2A.4	IV-5J12
nhr-4	IV-5K05
daf-14	IV-5M16
F01G4.1	IV-5N06
nhr-67	IV-5P08
dpy-20	IV-6A20
nhr-7	IV-6C03
nhr-43	IV-6G18
tbx-36	IV-6I18
C25G4.4	IV-6J23
unc-30	IV-7A23
tlp-1	IV-7C16
Y57G11A.3	IV-7D23
F38C2.8	IV-7J16
hlh-17	IV-7J16
Y51H4A.12	IV-7P18
tbx-30	IV-8B10
C49C3.5	IV-8C12
T06A10.4	IV-8E05
nhr-87	IV-8F19
nhr-92	IV-8F23
Y116A8C.18	IV-8G13
Y55F3AM.7	IV-8J23
Y55F3AM.7	IV-8L01
ngn-1	IV-8L18
nhr-111	V-10B16
nhr-84	V-10B23
nhr-51	V-10E18
nhr-108	V-10F13
T05G11.1	V-10F17
T05G11.1	V-10F19
nhr-127	V-10J08
nhr-63	V-10J21
nhr-50	V-10J23
nhr-60	V-10K18
Y6G8.3	V-11D16
nhr-54	V-11E13
nhr-116	V-11E14
nhr-116	V-11E16
T03E6.3	V-11G23
F47H4.1	V-11J03
nhr-112	V-11O01
Y17D7B.1	V-12A16
C54E10.5	V-12C10
Y17D7A.1	V-12C14
nhr-65	V-12C18
Y80D3A.3	V-12E10
nhr-95	V-12I08
nhr-70	V-12M01
Y113G7B.14	V-12N02
F53F8.1	V-13M01
pha-4	V-13O01
hif-1	V-13O05
R11G11.12	V-1A12
R13D11.8	V-1B09
C14C6.4	V-1C02
nhr-90	V-1E12
ZK488.4	V-1E14
nhr-83	V-1G08
nhr-15	V-1G09
ZK697.2	V-1J06
nhr-123	V-1M07
nhr-98	V-1M09
nhr-106	V-1M23
T01G6.6	V-1O03
nhr-55	V-1O05
nhr-130	V-1O07
nhr-132	V-1O13
nhr-58	V-1O15
F36F12.8	V-2C13
nhr-13	V-2G19
nhr-13	V-2I03
nhr-134	V-2I09
nhr-18	V-2I11
nhr-103	V-2I13
nhr-128	V-2I15
nhr-56	V-2I17
C36C5.13	V-2J04
nhr-126	V-2K01
nhr-96	V-2K03
nhr-59	V-2M05
nhr-59	V-2M07
nhr-115	V-2M13
unc-62	V-3B18
egr-1	V-3C14
F38H12.3	V-3D21
taf-10	V-3D22
nhr-57	V-3F03
F47C10.1	V-3G04
F47C10.3	V-3G08
F47C10.4	V-3G10
F47C10.7	V-3G14
nhr-124	V-3I08
nhr-125	V-3L07
nhr-118	V-3N21
nhr-47	V-4C18
F29G9.4	V-4F03
F17A9.6	V-4H19
F44C4.2	V-4H24
egl-46	V-4L02
ceh-34	V-4M15
F44E7.8	V-4M16
ceh-33	V-4M17
T09D3.4	V-4O03
let-418	V-4O16
F19F10.1	V-5B09
F19F10.5	V-5B17
oma-2	V-5D12
nhr-42	V-5E17
C33G8.8	V-5E21
C03G6.12	V-5E24
C33G8.10	V-5G01
C33G8.12	V-5G05
nhr-135	V-5I11
nhr-94	V-5J01
pos-1	V-6A23
rpm-1	V-6C14
T23B12.1	V-6C23
nhr-44	V-6E18
hlh-10	V-6F01
F44A2.4	V-6F13
F59E11.10	V-6G14
F59E11.11	V-6G16
unc-42	V-6H06
C25E10.1	V-6I22
egl-9	V-7A24
ZK856.9	V-7G21
ceh-22	V-7I18
Y22F5A.1	V-7I23
nhr-68	V-7J14
mxl-1	V-7N05
ceh-32	V-7N10
F47G9.4	V-7P21
C34D1.5	V-8D10
C50B6.8	V-8F10
C13C4.1	V-8K03
nhr-136	V-8K07
end-1	V-9A08
T01D3.2	V-9C07
sdc-3	V-9F23
ceh-24	V-9G15
R11H6.5	V-9H21
ceh-35	V-9O12
R04A9.5	X-1A23
ZK1193.5	X-1C09
tbx-32	X-1D11
tbx-32	X-1D17
lin-32	X-1D20
hlh-19	X-1E19
tbx-31	X-1F03
W03H1.2	X-1H15
hlh-15	X-1J06
tbx-41	X-1J15
ceh-41	X-1J23
ceh-21	X-1L01
daf-3	X-1M03
F53B3.1	X-2A17
C12D12.5	X-2C18
nhr-45	X-2D08
ceh-31	X-2E23
mls-2	X-2F14
mls-2	X-2F16
hlh-13	X-2H09
C52B9.2	X-2H15
C02F12.5	X-2I14
fax-1	X-2K03
fkh-2	X-2K08
C42D8.4	X-2N18
ceh-18	X-2O02
lim-4	X-2O04
ham-2	X-2P09
nhr-35	X-2P13
F22A3.1	X-3B11
F22A3.5	X-3B19
nhr-120	X-3D21
nhr-137	X-3F05
mdl-1	X-3H11
T13C5.4	X-3I10
unc-97	X-3I11
egl-13	X-3I21
egl-13	X-3K13
sox-2	X-3L06
ceh-14	X-3N08
hbl-1	X-3O03
unc-98	X-3P06
ref-2	X-4C05
nhr-14	X-4G22
dpy-22	X-4H18
vab-15	X-4J02
C02B8.4	X-4M03
hlh-8	X-4M03
F22F1.3	X-4M15
unc-115	X-5A09
lin-14	X-5B19
sex-1	X-5C07
sdc-2	X-5D07
elt-2	X-5I11
mab-18	X-5I17
vab-3	X-5I17
hnd-1	X-5J01
F17A2.3	X-5J12
ceh-40	X-5J16
ttx-3	X-5L01
daf-12	X-5M07
daf-12	X-5M11
med-1	X-5N14
ZK455.6	X-5O14
T08D10.1	X-5P15
nhr-17	X-6C05
mxl-3	X-6C16
F16H9.2	X-6C21
elt-3	X-6D13
nhr-3	X-6D16
fkh-3 & 4	X-6E18
fkh-4	X-6E20
eor-2	X-6F06
nhr-25	X-6I19
unc-3	X-6J06
unc-3	X-6J10
R03E1.3	X-6J19
T04C10.4	X-6J22
ceh-28	X-6K07
K03A11.5	X-6K11
ceh-36	X-6L03
ceh-37	X-6L05
C27C12.6	X-6L10
K04C1.2	X-6L15
nhr-71	X-6O14
C18B12.3	X-6P20
F53H4.5	X-7C06
nhr-91	X-7E21
nhr-91	X-7E23
C33A11.4	X-7G15
nhr-1	X-7H18
hlh-28	X-7H22
sdc-1	X-7I12
hlh-29	X-7J02
taf-3	X-7K02
osm-1	X-7M24
