# Supplementary material for: The tailless Ortholog nhr-67 Regulates Patterning of Gene Expression and Morphogenesis in the C. elegans Vulva
Source: PLoS Genet. 2007 Apr 27;3(4):e69. doi: 10.1371/journal.pgen.0030069 (PMC1857733; doi:10.1371/journal.pgen.0030069)
Supplement: Table S2 — (22 KB XLS) [file pgen.0030069.st002.xls]

## Sheet: Sheet1
Supplemental Table 2: Strain list
Strain	Genotype												Reference
PS3504:	syIs54 [unc-119(+) + ceh-2::gfp]; unc-119(ed4)												Inoue et. al, 2002
PS3634:	syIs54 cog-1(sy275)												Inoue et. al, 2005
DY6:	lin-11(n389); syIs54[unc-119(+) + ceh-2::gfp]												Gupta et. al, 2003
PS5114:	cog-1(sy275) syIs54; unc-31(e169) egl-38(n578) dpy-4(e11 66sd)												this work
PS5136:	syIs54; unc-31 egl-38(n578) dpy-4												this work
NH2466:	ayIs4 [egl-17::GFP]; dpy-20(e1282)												Burdine et. al, 1998
PS2580:	ayIs4; cog-1(sy275); dpy-20(e1282); him-5(e1490)												Inoue et. al 2005
PS2674:	ayIs4 lin-11(n389); dpy-20(e1282)												Gupta et. al, 2003
PS2987:	ayIs4; cog-1(sy275); egl-38(n578) dpy-20(e1282)												Inoue et. al, 2005
PS3082:	ayIs4 lin-11(n389); cog-1(sy275); egl-38(n578) dpy-20(e1282)												Inoue et. al 2005
PS5106:	ayIs4; dpy-20(e1282) egl-38(n578); him-5(e1490)												this work
PS3528:	syIs51[cdh-3::cfp]; syIs55 [ceh-2::yfp]												Inoue et. al 2002; Inoue et. al 2004
PS3997:	syIs77 [zmp-1::pes-10::yfp + unc-119(+)]; unc-119(ed4??); syIs59 [egl-17::cfp + unc-119(+)]												Inoue et. al, 2002; Sherwood and Sternberg, 2003
PS3239:	dpy-20(e1282) syIs49 [zmp-1::gfp + pMH86]												Inoue et. al, 2002
PS4308 :	unc-119(ed4); syIs107[lin-3( pes-10)::gfp) + pDP#MM016B]												Hwang and Sternberg, 2004
CM126:	unc-119(e2498); him-5(e1490); guEx64 [pax-2::gfp + unc-119(+)]												Chamberlin lab
MH1564:	kuIs36[unc-119(+) egl-26::GFP]												Hanna-Rose and Han, 2002
PS5143:	unc-119(ed4); him-5(e1490); syEx756[pNP10(unc-53)::gfp)(70ng/uL) + unc-119(+)(40ng/uL) + pBSK(+)(7.5ng/uL)]												this work
PS3808:	unc-119(ed4) syIs80 [unc-119(+) + lin-11::gfp]												Gupta et. al, 2002
PS3662:	syIs63 [cog-1::gfp + unc-119(+)]												Palmer et. al, 2002
PS5144:	cog-1(sy275); syIs63												this work
PS3867:	lin-11(n389); syIs63 [unc-119(+) + cog-1::gfp]												this work
PS3663:	syIs64 [cog-1::gfp + unc-119(+)] unc-119(ed4?)												Palmer et. al, 2002
PS5210:	syIs64 [cog-1::gfp + unc-119(+)]; dpy-20(e1282) egl-38(n578); him-5(e1490)												this work
PS3493:	cog-1(sy275); nIs96												M. Wang PhD thesis, 2000
PS3494:	egl-38(n578) mec-3(?); nIs96												M. Wang PhD thesis, 2000
PS5110:	unc-119(ed4); him-5(e1490); syEx744[nhr-67 int-4 gfp(33ng/uL) + unc-119(+)(40ng/uL) + pBSK(+)(7.5ng/uL)]												this work
PS4999:	unc-119(ed4); him-5(e1490); syEx716[nhr-67::gfp(8kb)a(80ng/uL) + unc-119(+)(40ng/uL) + pBSK(+)(7.5ng/uL)]												this work
PS5111:	cog-1(sy275); unc-119(ed4); syEx716[nhr-67::gfp(8kb)(80ng/uL) + unc-119(+)(40ng/uL) + pBSK(+)(7.5ng/uL)]												this work
PS5211:	unc-119(ed4); egl-38(n578) mec-3(?); him-5(e1490); syEx716[nhr-67::gfp(8kb)a(80ng/uL) + unc-119(+)(40ng/uL) + pBSK(+)(7.5ng/uL)]												this work
PS5118:	lin-11(n389); unc-119(ed4); him-5; syEx749[8kb nhr-67 gfp(80ng/uL) + unc-119(+)(40ng/uL) + pBSK(+)(7.5ng/uL)]												this work
PS5339:	unc-119(ed4);him-5(e1490);syEx865 [ 1k nhr-67p::GFP - nhr-67 int4 A] -3' end + unc-119(+)(40ng/uL) + pBSK(+)(7.5ng/uL)]												this work
PS5451:	unc-119(ed4);him-5(e1490);syEx925[ 6kb ups nhr-67::GFP + 8kb nhr-67::gfp + unc-119(+)(40ng/uL) + pBSK(+)(7.5ng/uL)]												this work
PS5419:	eff-1(hy21); syIs55												this work
PS5423:	ayIs4; eff-1(hy21); him-5 (e1490)												this work
PS3729:	syIs78 [jam-1::gfp + unc-119(+)]; unc-119(ed4)												Gupta et. al 2003
BP76:	eff-1(hy21); jcIs1												Mohler et. al, 2002
FC121:	zzIs16[pJE3(eff-1::GFP) + pRF4(rol(su1006))]												Mohler et. al, 2002
